# Supplementary material for: Bony labyrinth morphology clarifies the origin and evolution of deer
Source: Sci Rep. 2017 Oct 13;7:13176. doi: 10.1038/s41598-017-12848-9 (PMC5640792; doi:10.1038/s41598-017-12848-9)
Supplement: Supplementary file 2 — Dataset 1-5 [file 41598_2017_12848_MOESM2_ESM.zip]

Archive with 5 entries (5 files):
- dataset1.xls
- dataset2.pdf
- dataset3.pdf
- dataset4.pdf
- dataset5.pdf
