# Supplementary material for: Bony labyrinth morphology clarifies the origin and evolution of deer
Source: Sci Rep. 2017 Oct 13;7:13176. doi: 10.1038/s41598-017-12848-9 (PMC5640792; doi:10.1038/s41598-017-12848-9)
Supplement: Supplementary file 2 — Dataset 1-5 [file 41598_2017_12848_MOESM2_ESM.zip › dataset1.xls]

## Sheet: Tabelle1
Dataset: lateral canal					Dataset: anterior canal					Dataset: posterior canal					Dataset: stapedial fenestra					Dataset: cochlea thickness					Dataset: first turn of the cochlea					Dataset: cochlea mid line
Classification criterion: subfam					Classification criterion: subfam					Classification criterion: subfam					Classification criterion: subfam					Classification criterion: subfam					Classification criterion: subfam					Classification criterion: subfam
Groups	Observations				Groups	Observations				Groups	Observations				Groups	Observations				Groups	Observations				Groups	Observations				Groups	Observations
1	Ca	9			1	Ca	9			1	Ca	9			1	Ca	9			1	Ca	9			1	Ca	9			1	Ca	9
2	Ce	13			2	Ce	13			2	Ce	13			2	Ce	13			2	Ce	13			2	Ce	13			2	Ce	13
3	Di	3			3	Di	3			3	Di	3			3	Di	3			3	Di	3			3	Di	3			3	Di	3
4	Pr	11			4	Pr	11			4	Pr	11			4	Pr	11			4	Pr	11			4	Pr	11			4	Pr	11
Variation among groups, scaled by the inverse of the within-group variation
	Eigenvalues	% Variance	Cumulative %			Eigenvalues	% Variance	Cumulative %			Eigenvalues	% Variance	Cumulative %			Eigenvalues	% Variance	Cumulative %			Eigenvalues	% Variance	Cumulative %			Eigenvalues	% Variance	Cumulative %			Eigenvalues	% Variance	Cumulative %
1	7.78804	58.42	58.42		1	9.4456	64.978	64.978		1	9.75789	66.345	66.345		1	5.33381	51.823	51.823		1	6.13746	50.357	50.357		1	10.7935	68.531	68.531		1	5.51806	67.001	67.001
2	2.8751	21.567	79.987		2	3.83767	26.4	91.378		2	3.23379	21.987	88.332		2	3.65156	35.478	87.301		2	4.12545	33.849	84.206		2	3.14731	19.983	88.514		2	2.14651	26.063	93.064
3	2.66802	20.013	100		3	1.25339	8.622	100		3	1.71614	11.668	100		3	1.30704	12.699	100		3	1.92493	15.794	100		3	1.80899	11.486	100		3	0.571237	6.936	100
P-values from permutation tests (10000 permutation rounds) for Mahalanobis distances among groups:
	Ca	Ce	Di			Ca	Ce	Di			Ca	Ce	Di			Ca	Ce	Di			Ca	Ce	Di			Ca	Ce	Di			Ca	Ce	Di
Ce	<.0001				Ce	<.0001				Ce	<.0001				Ce	<.0001				Ce	<.0001				Ce	<.0001				Ce	<.0001
Di	0.0028	0.0014			Di	0.0152	0.001			Di	0.0027	0.0022			Di	0.0029	<.0001			Di	<.0001	0.0017			Di	0.0031	0.0021			Di	0.8467	0.0018
Pr	<.0001	<.0001	0.0007		Pr	<.0001	<.0001	0.002		Pr	<.0001	<.0001	0.0008		Pr	0.0004	0.0001	0.0015		Pr	<.0001	<.0001	0.0019		Pr	<.0001	<.0001	0.0027		Pr	<.0001	<.0001	0.9995
P-values from permutation tests (10000 permutation rounds) for Procrustes distances among groups:
	Ca	Ce	Di			Ca	Ce	Di			Ca	Ce	Di			Ca	Ce	Di			Ca	Ce	Di			Ca	Ce	Di			Ca	Ce	Di
Ce	0.2738				Ce	0.0384				Ce	<.0001				Ce	0.1663				Ce	0.0324				Ce	0.0212				Ce	0.0033
Di	0.3301	0.4749			Di	0.7674	0.124			Di	0.0096	0.1553			Di	0.1526	0.0493			Di	0.8621	0.0341			Di	0.7711	0.0564			Di	0.6884	0.0656
Pr	0.2137	0.0178	0.5035		Pr	0.7051	0.2035	0.5371		Pr	0.0118	0.0542	0.1649		Pr	0.2868	0.0443	0.1286		Pr	0.6585	0.001	0.9288		Pr	0.6314	0.0021	0.7815		Pr	0.8334	<.0001	0.4712
